# Supplementary material for: A division-of-labor mode contributes to the cardioprotective potential of mesenchymal stem/stromal cells in heart failure post myocardial infarction
Source: Front Immunol. 2024 Mar 18;15:1363517. doi: 10.3389/fimmu.2024.1363517 (PMC10982400; doi:10.3389/fimmu.2024.1363517)
Supplement: Supplementary Table 2 — Relationship between machine learning-identified ligands and hdWGCNA-identified hub genes. [file Table_2.xlsx]

## Sheet: Sheet 1
Table S2. Relationship between machine learning-identified ligands and hdWGCNA-identified hub genes.
gene	module	kME
VEGFC	turquoise	0.424707
COL4A1		0.443337
THBS1		0.537169
FN1		0.667303
CD99	green	0.400021
PSAP		0.428417
ANGPTL4		0.509358
THY1		0.512968
