# Supplementary material for: A division-of-labor mode contributes to the cardioprotective potential of mesenchymal stem/stromal cells in heart failure post myocardial infarction
Source: Front Immunol. 2024 Mar 18;15:1363517. doi: 10.3389/fimmu.2024.1363517 (PMC10982400; doi:10.3389/fimmu.2024.1363517)
Supplement: Supplementary Table 3 — Primers for all genes used in the qRT-PCR assay. [file Table_3.xlsx]

## Sheet: Sheet1
Table S3. Primers for all genes used in the qRT-PCR assay.
gene	primer
FN1	F	CGGTGGCTGTCAGTCAAAG
	R	AAACCTCGGCTTCCTCCATAA
THY1	F	ATCGCTCTCCTGCTAACAGTC
	R	CTCGTACTGGATGGGTGAACT
ANGPTL4	F	GGCTCAGTGGACTTCAACCG
	R	CCGTGATGCTATGCACCTTCT
COL4A1	F	GGACTACCTGGAACAAAAGGG
	R	GCCAAGTATCTCACCTGGATCA
PSAP	F	ATGCAAAGACGTTGTCACCG
	R	GGGAGGTAGGAGTCCACTATCT
THBS1	F	GCCATCCGCACTAACTACATT
	R	TCCGTTGTGATAGCATAGGGG
CD99	F	AACCCACCCAAACCGATGC
	R	TGAAAAGCTACCGGAGGAACTA
SEMA3C	F	TTTGCGTGTTGGTTGGAGTAT
	R	TCCTGTAGTCTAAAGGATGGTGG
HLA-C	F	CCATGAGGTATTTGTGGACCG
	R	TCTCGGACTCTCGTCGTCG
AREG	F	GTGGTGCTGTCGCTCTTGATA
	R	CCCCAGAAAATGGTTCACGCT
BDNF	F	GGCTTGACATCATTGGCTGAC
	R	CATTGGGCCGAACTTTCTGGT
VEGFC	F	GGCTGGCAACATAACAGAGAA
	R	CCCCACATCTATACACACCTCC
CCL20	F	TGCTGTACCAAGAGTTTGCTC
	R	CGCACACAGACAACTTTTTCTTT
CD142	F	CCCAAACCCGTCAATCAAGTC
	R	CCAAGTACGTCTGCTTCACAT
GAPDH	F	AGGTCGGTGTGAACGGATTTG
	R	TGTAGACCATGTAGTTGAGGTCA
